# Supplementary material for: Comprehensive Characterization of Lantana camara Essential Oil from Angola: GC-MS Profiling, Antioxidant Capacity, and Drug-likeness Prediction
Source: Antioxidants (Basel). 2026 Feb 26;15(3):291. doi: 10.3390/antiox15030291 (PMC13024179; doi:10.3390/antiox15030291)
Supplement: Supplementary file 1 [file antioxidants-15-00291-s001.zip]

Archive with 1 entries (1 files):
- antioxidants-4108282-supplementary.pdf
